# Supplementary material for: Establishment of a Macrophage Phenotypic Switch Related Prognostic Signature in Patients With Pancreatic Cancer
Source: Front Oncol. 2021 Mar 3;11:619517. doi: 10.3389/fonc.2021.619517 (PMC7966706; doi:10.3389/fonc.2021.619517)
Supplement: Supplementary Table 1 — The MRGs from Molecular Signatures Database v7.1 (MSigDB). [file DataSheet_1.xlsx]

## Sheet: UP
GSE5099_CLASSICAL_M1_VS_ALTERNATIVE_M2_MACROPHAGE_UP
> Genes up-regulated in macrophages: classical (M1) versus alternative (M2).
ACAA1
ADAMTS6
ADD3
ANK3
ANXA6
AP3M2
APOL3
APRT
AREL1
ARHGAP45
ARID5A
ATP10A
ATP8B2
AUTS2
BAG3
BIN1
BMS1
BTG1
BTN3A3
C11orf21
C17orf49
CAPN2
CBLB
CCR7
CD200R1
CD27
CD48
CD55
CEPT1
CERS2
CFP
CIB1
CNIH4
CNOT11
COL1A2
COTL1
COX7C
CTSL
CTSZ
DEF8
DOCK9
DPH5
E4F1
EEF1G
EEF2
EIF3F
EIF3K
EIF4E2
ELMO1
EPB41
EPSTI1
ERAP2
ERMAP
ESYT1
FBLN7
FBXO34
FLNA
FOXO1
FOXP1
FUCA1
FXN
FYB1
GBP4
GGT1
GIMAP2
GIMAP8
GMPPA
GNL3
GPA33
GPR155
GYPC
HCFC2
HCP5
HEBP1
HLA-B
HLA-G
HLA-J
IFIH1
IKZF4
IL12RB1
IL27RA
IL4R
IMPACT
INPP4B
KDM7A
KIAA0513
KISS1R
LAMP3
LDLRAP1
LFNG
LIPA
LITAF
LPIN1
LPIN2
LRIG1
LRRC8C
LRRC8D
LRRN3
LTA
MAF
MFNG
MGAT1
MLLT3
MPP7
MPZL3
NELL2
NFKBIA
NKIRAS1
NMRK1
NOG
NOP53
NPAS2
P4HA1
PABPC1
PAG1
PANK4
PARP11
PDE4B
PFDN5
PGAP1
PLAC8
PLEKHA2
PLEKHO1
PNP
POLR3E
PRORP
PSME2
PUS1
PYHIN1
RASA3
RASSF2
RGS1
RGS16
RGS19
RIMS4
RLN1
RNF213
RPL12
RPL13
RPL13A
RPL17
RPL29
RPL30
RPL31
RPL32
RPL6
RPL7A
RPL9
RPLP1
RPLP2
RPS10
RPS15A
RPS18
RPS19
RPS6KA3
RSAD2
S100A6
S100B
S1PR1
SAMHD1
SEMA3A
SEMA4C
SFMBT2
SLA2
SMIM20
SMURF2
SNHG8
SPATA13
SPIN3
SPON1
SQOR
STIM2
SUSD3
TES
TLK1
TMEM128
TOMM5
TPP2
TRIM69
TRMT10C
TSIX
TSPAN14
TUBA4A
TXK
UBALD2
UPP1
XIST
YTHDC2
ZFAND6
ZNF16
ZNF229
ZNF302
ZNF883
ZNFX1

## Sheet: DN
GSE5099_CLASSICAL_M1_VS_ALTERNATIVE_M2_MACROPHAGE_DN
> Genes down-regulated in macrophages: classical (M1) versus alternative (M2).
AC079385.2
AC097381.1
AC138866.1
ADAMTS1
ADGRB2
AEBP1
AKR1C3
ALDH2
ANKRD20A11P
ANKRD36BP2
ANOS1
ANP32A
ATP6AP1L
BATF3
BCL11B
CALHM5
CAPSL
CBX5
CCDC144A
CCDC83
CCNJ
CD1D
CD300A
CD79B
CDC25A
CDK6
CDSN
CENPV
CEP97
CFAP74
CHD9
CHRNA3
CHRNA4
CHSY1
CMC2
COL6A3
COL7A1
CORIN
CRNDE
CTTN
CUBN
CYP2F1
DBN1
DDX3Y
DDX5
DEPDC7
DLAT
DNAJC9
DST
ECT2
EIF1AY
ELAVL4
EPB41L2
EPM2AIP1
ETV5
EVC2
FAM118A
FAM71B
FBLL1
FCGR2C
FZD1
GALNT2
GALNT7
GAS7
GGA1
GJC1
GLI4
GLIPR1L1
GNA15
GNAQ
GOT1L1
GPR4
GPRIN1
GXYLT2
H2BW2
H3-3B
HHIP
HMGB3
HNRNPA2B1
HNRNPK
HOXA10
HOXA7
HOXA9
HPSE2
HTR2A
IFT81
IL4
INHBC
INPP5B
ITIH3
ITPRID2
KDM5D
KIAA1217
KIF20B
KIF23
KIR2DL4
KMT2A
KRTAP5-2
LAPTM4A
LDC1P
LDLRAD3
LILRA5
LINC00205
LINC00992
LINC01558
LINC01686
LMO2
LRRN1
LRRN4
LYST
MARCKSL1
MBD6
MDM4
MELTF
MSI2
NEIL3
NEK2
OPRPN
OR2F1
OSBPL5
PALLD
PCGF5
PCMT1
PDE10A
PDZD9
PELI2
PHACTR1
PHLPP1
PKN2
PLCH1
POMP
POU3F4
PPEF1
PPM1D
PRKY
PTGDR2
PTGS1
QSER1
R3HDM2
RAPGEFL1
RGMA
RNFT2
RPS4Y1
RTN4
RUBCNL
RUFY2
SEC14L4
SEM1
SERTAD4-AS1
SH2D1A
SIGLEC9
SLC22A18AS
SLC22A7
SLC44A5
SLC7A11
SLC7A3
SMPD3
SORT1
SOX4
SP4
SPCS2
SPRED2
STS
SYCE1
TCF7
TFF3
TFPI
TIMM23B
TNFRSF21
TRDMT1
TSPAN11
TSPYL4
TTTY10
TXLNGY
UBASH3B
UBE2J1
USP9Y
WDR63
WFDC3
XCL1
YWHAQ
ZBTB12
ZBTB44
ZNF169
ZNF257
ZNF736
ZNRD2-AS1
ZSCAN16-AS1
